# Supplementary material for: Decreasing the expression of PICALM reduces endocytosis and the activity of β-secretase: implications for Alzheimer’s disease
Source: BMC Neurosci. 2016 Jul 18;17:50. doi: 10.1186/s12868-016-0288-1 (PMC4949774; doi:10.1186/s12868-016-0288-1)
Supplement: Supplementary file 1 — 10.1186/s12868-016-0288-1 These data were used to produce the graphs shown in Figures 1, 3, 4, 5, 6, 7, 8 and 9. [file 12868_2016_288_MOESM1_ESM.xlsx]

## Sheet: Sheet1
Additional file 1
Figure 1 a and b		PICALM PROTEIN EXPRESSION FOLLOWING PICALM siRNA
	Relative change in protein, normalised to HK protein and expressed as percentage of media control
siRNA	PICALM	GFP
	seq A
	0.084887	0.95861
	0	0.984416
	0.797904	1.39623
	0.0699891	1.03587
	0.195011	1.145
	0.0954326	0.905788
	0.228467	0.932669
	0.219891	1.22547
MEAN	0.211448	1.07301
Figure 1 c		PICALM mRNA FOLLOWING PICALM siRNA
	δδCT (fold change from overall media mean)
siRNA	PICALM	GFP	Media
	seq A
	0.127185	0.716978	0.933033
	0.136787	0.721965	0.685391
	0.125434	0.817902	1.04972
	0.183646	1.63014	1.16473
	0.190122	1.61888	1.29684
	0.169575	0.742262	0.986233
MEAN	0.155458	1.04136	1.01932
Figure 3 a and c		DYNAMIN PROTEIN EXPRESSION FOLLOWING PICALM siRNA
	Relative change in protein, normalised to HK protein and expressed as percentage of media control
siRNA	PICALM	GFP
	seq A
	0.942263	0.963373
	0.995859	1.24668
	0.84839	1.1249
	1.65565	0.650958
MEAN	1.11054	0.996478
Figure 3 a and b		CLATHRIN PROTEIN EXPRESSION FOLLOWING PICALM siRNA
	Relative change in protein, normalised to HK protein and expressed as percentage of media control
siRNA	PICALM	GFP
	seq A
	1.1494	1.06845
	0.98027	1.61898
	0.878021	0.747865
	0.926242	0.911274
	1.18945	1.22382
	1.32357	0.235978
MEAN	1.07449	0.967728
Figure 4		TRANSFERIRN UPTAKE AFTER PICALM siRNA
SIRNA	Pi 5M	GFP 5M	Pi 15M	GFP 15M	Pi 30M	GFP 30M
	4.70892	4.86939	9.2363	12.1188	12.0202	17.6
	3.75154	5.00205	9.56007	11.8937	12.5373	16.9359
	5.8692	7.93323	9.67771	13.632	11.5585	16.2118
MEAN	4.77655	5.93489	9.49136	12.5482	12.0386	16.9159
Figure 5 a		APP PROTEIN EXPRESSION FOLLOWING PICALM siRNA (ELISA)
		Relative change in protein, normalised to total protein and expressed as percentage of media control
siRNA	PICALM	GFP
	seq A
	81.1595	91.5926
	71.6156	90.2677
	66.2532	91.6087
	42.6932	87.2061
	89.3473	121.953
	59.3512	94.4279
	61.3918	93.224
	58.9758	79.8394
	62.9604	73.403
	86.6042	117.053
	80.4327	98.1332
MEAN	69.1623	94.428
Figure 5 b		APP PROTEIN EXPRESSION FOLLOWING PICALM siRNA WITH 2ND siRNA (ELISA)
		Relative change in protein, normalised to total protein and expressed as percentage of media control
siRNA	GFP	PICALM 2ND SIRNA SEQ
	91.5687	71.3484
	98.9801	84.8211
	92.9932	90.7957
	103.842	85.4315
MEAN	96.8461	83.0992
Figure 5 c		ABETA 40 PROTEIN EXPRESSION FOLLOWING PICALM siRNA (ELISA)
		Relative change in protein, normalised to total protein and expressed as percentage of media control
siRNA	PICALM	GFP
	111.991	104.007
	108.217	127.123
	96.6326	121.213
	105.864	108.214
	124.738	75.7202
mean	109.488	107.256
Figure 5 d		RATIO sAPPBETA:sAPPALPHA PROTEIN EXPRESSION FOLLOWING PICALM siRNA (ELISA)
	RATIO				NG/ML	PICALM		GFP	NG/ML
siRNA	PICALM	GFP			ALPHA	BETA		ALPHA	BETA
	0.317591	0.49446			4.85326	1.54135		7.29891	3.60902
	0.198176	0.472305			3.9837	0.789474		3.82065	1.80451
	0.222391	0.397999			8.11413	1.80451		11.4293	4.54887
	0.268261	0.3532			5.88587	1.57895		6.91848	2.44361
mean	0.251605	0.429491
Figure 5 e		BETA CTF PROTEIN EXPRESSION FOLLOWING PICALM siRNA (ELISA)
		Relative change in protein, normalised to total protein and expressed as percentage of media control
siRNA	PICALM	GFP
	59.0094	112.046			Transformed for t test with sqrt transforamation
	46.1219	121.156
	61.0067	155.301
	40.5294	108.962
	57.1612	59.2797
	71.4838	132.835
	77.8143	150.511
mean	59.0181	114.93
Figure 5 f		APP mRNA FOLLOWING PICALM AND CLATHRIN siRNA
		δδCT (fold change from overall media mean)
siRNA	CHC	PICALM	GFP
	0.619496	0.630324	0.744409
	0.709152	0.811783	0.68976
	0.77066	0.59426	0.59426
	0.800607	0.843329	0.948794
	0.852143	0.739267	0.554464
	0.932494	0.929268	1.05275
mean	0.780759	0.758039	0.764073
Figure 5 g		BACE1 mRNA FOLLOWING PICALM AND CLATHRIN siRNA
		δδCT (fold change from overall media mean)
siRNA	CHC	PICALM	GFP
	0.741833	0.739267	0.811783
	0.711614	0.784131	0.762689
	0.797837	0.613088	0.855101
	0.606747	0.643569	0.843329
	0.687374	0.879141	1.06376
	0.81743	0.7548	1.29161
mean	0.727139	0.735666	0.938044
Figure 5 h		BACE1 PROTEIN EXPRESSION FOLLOWING PICALM siRNA (ELISA)
		Relative change in protein, normalised to total protein and expressed as percentage of media control
siRNA	PICALM	GFP
	0.6	1.01
	0.53	0.89
	0.56	0.9
	0.64	1.3
mean	0.5825	1.025
Figure 6 a and b		PICALM ISOFORM 1 PROTEIN EXPRESSION AFTER DIFFERENT PICALM siRNAs
		siRNA targetting			Relative change in protein, normalised to HK protein and expressed as percentage of media control
siRNA	TOTAL	Isoform 1	isoform 2	GFP
	PICALM	PICALM	PICALM
	0	0	0.280716	0.990765
	0	0.260218	1.17391	1.10618
	0	0	0.827203	2.09007
	0.0329765	0.142211	1.13602	1.39998
	0	0.416356	2.11034	1.5984
			0.790074	1.09077
	0.728104	0.583172	1.04087	1.04177
mean	0.126847	0.23366	1.0513	1.33113
Figure 6 a and c		PICALM ISOFORM 2 PROTEIN EXPRESSION AFTER DIFFERENT PICALM siRNAs
		siRNA targetting		Relative change in protein, normalised to HK protein and expressed as percentage of media control
siRNA	TOTAL	Isoform 1	isoform 2	GFP
	PICALM	PICALM	PICALM
	0.126771	0.90805	0.648331	0.942745
	0	0.238338	0.746365	0.946721
	0.307566	1.46021	0.205743	1.36691
	0.0825694	0.32112	0.555202	0.912108
	0.216126	1.35835	0.607137	1.0959
			0.310607	1.18216
	0.0745387	0.623668	0.292395	0.901297
mean	0.134595	0.818289	0.480826	1.04969
Figure 6 d		PICALM ISOFORM 1 mRNA FOLLOWING PICALM AND CLATHRIN siRNA
		δδCT (fold change from overall media mean)
siRNA	CHC	PICALM	GFP	Media
	2.22684	0.121161	0.817902	0.993093
	3.85038	0.17739	0.803851	0.982821
	2.96905	0.140146	0.873573	0.904379
	5.35171	0.270744		1.20999
	4.87364	0.270744	1.18509	1.09809
	4.90754	0.214641	0.779165	0.852635
mean	4.02986	0.199138	0.891917	1.00684
Figure 6 e		PICALM ISOFORM 2 mRNA FOLLOWING PICALM AND CLATHRIN siRNA
		δδCT (fold change from overall media mean)
siRNA	CHC	PICALM	GFP	Media
	0.470848	0.123137	0.694157	0.897095
	0.819794	0.194566	0.726147	0.636544
	0.99539	0.179037	0.866537	0.961483
	1.45229	0.299024		1.7033
	0.909618	0.299024	1.08925	1.13945
	0.97829	0.209255	0.794618	0.938438
Mean	0.937706	0.217341	0.834142	1.04605
Figure 7 a		APP PROTEIN EXPRESSION AFTER DIFFERENT PICALM siRNAS (ELISA)
		Relative change in protein, normalised to total protein and expressed as percentage of media control
siRNA	TOTAL	Isoform 1	isoform 2	GFP
	PI seq A	PICALM	PICALM
	81.1595	89.0745	100.428	91.5926
	71.6156	85.2892	111.317	90.2677
	66.2532	110.426	134.237	91.6087
	42.6932	106.168	95.8377	87.2061
	89.3473	111.157	124.588	121.953
Mean	70.2138	100.423	113.281	96.5255
Figure 7 b		BETA CTF PROTEIN EXPRESSION AFTER DIFFERENT PICALMsiIRNAs (ELISA)
		Relative change in protein, normalised to total protein and expressed as percentage of media control
siRNA	TOTAL	Isoform 1	isoform 2	GFP
	PI seq A	PICALM	PICALM
	59.0094	95.4228	111.023	112.046
		110.181	120.936	116.729
	46.1219	122.147	109.671	121.156
	61.0067	94.9416	130.868	155.301
	40.5294	82.5116	172.49	108.962
Mean	51.6669	101.041	128.998	122.839
Figure 8 a and b		CLATHRIN PROTEIN EXPRESSION FOLLOWING CLATHRIN siRNA
	Relative change in protein, normalised to HK protein and expressed as percentage of media control
siRNA	CHC	GFP
	0.464113	1.04172
	0	1.51984
	0	0.689494
Mean	0.154704	1.08369
Figure 8 a and c		CLATHRIN mRNA FOLLOWING CLATHRIN siRNA
	δδCT (fold change from overall media mean)
siRNA	CHC	GFP	Media
	0.162762	0.859062	1.14936
	0.179348	0.785037	0.572693
	0.0647414	1.0216	1.16138
	0.197624	1.86714	1.35739
	0.21701	1.74815	1.22335
	0.18503	0.564808	0.787763
Mean	0.167753	1.14097	1.04199
Figure 8 d		TRANSFERIRN UPTAKE AFTER CLATHRIN siRNA
siRNA	CHC 5M	GFP 5M	CHC 15M	GFP 15M	CHC 30M	GFP 30M
	6.23813	7.9532	10.1562	14.5015	14.5869	19.0824
	5.53063	6.86167	10.2392	13.3734	17.049	20.6231
	4.47132	6.48791	11.5727	15.9154	20.4997	23.1891
	5.22677	7.93457	7.81338	10.7207	16.0724	18.9871
			8.87215	12.3608	14.9947	18.3047
Mean	5.36671	7.30934	9.73073	13.3743	16.6406	20.0373
Figure 9 a and b		PICALM ISOFORM 1 PROTEIN EXPRESSION FOLLOWING CLATHRIN siRNA
		Relative change in protein, normalised to HK protein and expressed as percentage of media control
siRNA	CHC	GFP
	2.29205	0.395568
	3.97812	2.92209
	8.43398	1.63828
MEAN	4.90139	1.65198
Figure 9 a and c		PICALM ISOFORM 2 PROTEIN EXPRESSION FOLLOWING CLATHRIN siRNA
		Relative change in protein, normalised to HK protein and expressed as percentage of media control
siRNA	CHC	GFP
	0.352406	0.678271
	0.285297	1.3564
	0.398478	0.936275
MEAN	0.345394	0.990314
Figure 9 d		APP PROTEIN EXPRESSION FOLLOWING CLATHRIN siRNA (ELISA)
		Relative change in protein, normalised to total protein and expressed as percentage of media control
siRNA	CHC	GFP
	91.8531	84.3454
	108.632	117.174
	107.409	126.756
MEAN	102.632	109.425
Figure 9 e		BETA CTF PROTEIN EXPRESSION FOLLOWING CLATHRIN siRNA (ELISA)
		Relative change in protein, normalised to total protein and expressed as percentage of media control
siRNA	CHC	GFP
	88.3048	122.211
	59.2761	101.586
	79.9262	111.65
MEAN	75.8357	111.816
Figure 9 f		BACE1 PROTEIN EXPRESSION FOLLOWING CLATHRIN siRNA (ELISA)
		Relative change in protein, normalised to total protein and expressed as percentage of media control
siRNA	CHC	GFP
	0.79	0.86
	0.72	1.12
	0.76	1.37
MEAN	0.756667	1.11667
